# Supplementary material for: Complexation of Walnut Protein with Adenosine Nucleotides: Effects on Protein Functionality and Novel Insight into the Absorption Mechanism of cAMP
Source: Foods. 2026 Apr 20;15(8):1429. doi: 10.3390/foods15081429 (PMC13115319; doi:10.3390/foods15081429)
Supplement: Supplementary file 1 [file foods-15-01429-s001.zip]

Archive with 1 entries (1 files):
- foods-4200636-supplementary.pdf
